# Supplementary material for: Unzipping Zipf’s law
Source: PLoS One. 2017 Aug 9;12(8):e0181987. doi: 10.1371/journal.pone.0181987 (PMC5549924; doi:10.1371/journal.pone.0181987)
Supplement: S2 File — (R) [file pone.0181987.s002.R]

## The routines in this file can be used to develop the required R objects.

###########
## BROWN ##
###########

##download Brown corpus from http://www.nltk.org/nltk_data
#set working directory to /Brown/files
setwd(choose.dir())	

#read first file
file=tolower(scan(dir()[1], what='char'))
#remove empty entries and split up compounds
file=file[file!='']; file=unlist(strsplit(file, ' '))
#create initial data frame
brown=unique(data.frame(type=unique(file), freq=as.vector(xtabs(~file)), stringsAsFactors=F))
names(brown)[2]=dir()[1]

#add other files
pb  <- txtProgressBar(max=length(dir()),style=3, char='=')
for(i in 2:length(dir())){
	setTxtProgressBar(pb, i)
	file=tolower(scan(dir()[i], what='char'))
	file=file[file!='']; file=unlist(strsplit(file, ' '))
	table=unique(data.frame(type=unique(file), freq=as.vector(xtabs(~file)), stringsAsFactors=F))
	names(table)[2]=dir()[i]
	brown=merge(brown, table, all=T)
}
close(pb)

#calculate total frequency
brown$freq=rowSums(brown[,2:ncol(brown)], na.rm=T)
#order by frequency
brown=brown[order(brown$freq, decreasing=T),]
#separate POS and word
brown$pos=gsub('.*/','',brown$type)
brown$type=gsub('/.*','',brown$type)
#remove file columns
brown=brown[,c('type','pos','freq')]

#clean up (remove non-words and wrong analyses)
brown=brown[grep('^\\W$',brown$type, invert=T),]
brown=brown[grep('\n',brown$type, invert=T),]
brown=brown[grep('^\\W$', brown$type, invert=T),]
brown=brown[!(brown$pos=='ART'&brown$freq<100),]

#identify NEG clitic
brown[nrow(brown)+1,]=c('=not', 'NEG', sum(brown[grep('.\\*', brown$pos),]$freq))
brown$freq=as.numeric(brown$freq)
brown[brown$pos=='*',]$pos='NEG'
brown$pos=gsub('\\*','', brown$pos)

#simplify combined tags
#Brown info: Note that some versions of the tagged Brown corpus contain combined tags. For instance the word "wanna" is tagged VB+TO, since it is a contracted form of the two words, want/VB and to/TO. Also some tags might be negated, for instance "aren't" would be tagged "BER*", where * signifies the negation. Additionally, tags may have hyphenations: The tag -HL is hyphenated to the regular tags of words in headlines. The tag -TL is hyphenated to the regular tags of words in titles. The hyphenation -NC signifies an emphasized word. Sometimes the tag has a FW- prefix which means foreign word.
brown$pos=toupper(brown$pos)
brown$pos=gsub('-TL','', brown$pos)
brown$pos=gsub('-NC','', brown$pos)

#group POS-categories
V=c(
'BE', 	# 	be
'BED', 	# 	were
'BEDZ', 	# 	was
'BEG', 	# 	being
'BEM', 	# 	am
'BEN', 	# 	been
'BER', 	# 	are, art
'BEZ', 	# 	is
'DO', 	# 	do
'DOD', 	# 	did
'DOZ', 	# 	does
'HV', 	# 	have
'HVD', 	# 	had (past tense)
'HVG', 	# 	having
'HVN', 	# 	had (past participle)
'MD', 	# 	modal auxiliary (can, should, will)
'VB', 	# 	verb, base form
'VBD', 	# 	verb, past tense
'VBG', 	# 	verb, present participle/gerund
'VBN', 	# 	verb, past participle
'VBP', 	# 	verb, non 3rd person, singular, present
'VBZ' 	#	verb, 3rd. singular present
)
brown[brown$pos%in%V,]$pos='V'

CON=c(
'CC',	# 	coordinating conjunction (and, or)
'CS'	# 	subordinating conjunction (if, although)
)
brown[brown$pos%in%CON,]$pos='CON'

NUM=c(
'CD',	# 	cardinal numeral (one, two, 2, etc.)
'OD'	# 	ordinal numeral (first, 2nd)
)
brown[brown$pos%in%NUM,]$pos='NUM'

DET=c(
'DT', 	#	singular determiner/quantifier (this, that)
'DTI', 	# 	singular or plural determiner/quantifier (some, any)
'DTS', 	# 	plural determiner (these, those)
'DTX', 	# 	determiner/double conjunction (either)
'AP' 	#	post-determiner (many, several, next)
)
brown[brown$pos%in%DET,]$pos='DET'

A=c(
'JJ', 	#	adjective
'JJR', 	# 	comparative adjective
'JJS', 	# 	semantically superlative adjective (chief, top)
'JJT' 	# 	morphologically superlative adjective (biggest)
)
brown[brown$pos%in%A,]$pos='A'

N=c(
'NN', 	#	singular or mass noun
'NN$', 	# 	possessive singular noun
'NNS', 	# 	plural noun
'NNS$', # 	possessive plural noun
'NP', 	#	proper noun or part of name phrase
'NP$', 	# 	possessive proper noun
'NPS', 	# 	plural proper noun
'NPS$',	# 	possessive plural proper noun
'NR' 	#adverbial noun (home, today, west)
)
brown[brown$pos%in%N,]$pos='N'

PRO=c(
'PN', 	#	nominal pronoun (everybody, nothing)
'PN$', 	# 	possessive nominal pronoun
'PP$', 	# 	possessive personal pronoun (my, our)
'PP$$',	# 	second (nominal) possessive pronoun (mine, ours)
'PPL', 	#	singular reflexive/intensive personal pronoun (myself)
'PPLS',	# 	plural reflexive/intensive personal pronoun (ourselves)
'PPO',	#	objective personal pronoun (me, him, it, them)
'PPS',	#	3rd. singular nominative pronoun (he, she, it, one)
'PPSS',	# 	other nominative personal pronoun (I, we, they, you)
'PRP',	# 	Personal pronoun
'PRP$'	# 	Possessive pronoun
)
brown[brown$pos%in%PRO,]$pos='PRO'

ADV=c(
'RB', 	#	adverb
'RBR', 	# 	comparative adverb
'RBT', 	# 	superlative adverb
'RN ', 	#	nominal adverb (here, then, indoors)
'RP',	# 	adverb/particle (about, off, up)
'QL'	# 	qualifier (very, fairly)
)
brown[brown$pos%in%ADV,]$pos='ADV'

WH=c(
'WDT', 	# 	wh- determiner (what, which)
'WP$', 	# 	possessive wh- pronoun (whose)
'WPO', 	# 	objective wh- pronoun (whom, which, that)
'WPS', 	# 	nominative wh- pronoun (who, which, that)
'WQL',	# 	wh- qualifier (how)
'WRB'	# 	wh- adverb (how, where, when)
)
brown[brown$pos%in%WH,]$pos='WH'

#IN 	preposition
brown[brown$pos=='IN',]$pos='P'
#AT 	article (a, the, no)
brown[brown$pos=='AT',]$pos='ART'

#NC 	cited word (hyphenated after regular tag)
#QLP 	post-qualifier (enough, indeed)
#TO 	infinitive marker to
#UH 	interjection, exclamation
#EX 	existential there
#FW 	foreign word (hyphenated before regular tag)
#ABL 	pre-qualifier (quite, rather)
#ABN 	pre-quantifier (half, all)
#ABX 	pre-quantifier (both)

brown=brown[order(brown$freq, decreasing=T),]
brown$rank=1:nrow(brown)

#save preprocessed file
write.csv2(brown, 'brown.csv')


#############
## WordNet ##
#############

##download WordNet from http://wordnet.princeton.edu
#set working directory to /WordNet-3.0/dict
setwd(choose.dir())	
nouns=scan('data.noun', what='char', sep='\n')

#function to create data frame from WordNet noun file
WORDNETNOUNS=function(nouns){
	#identify information
	defs=gsub('.*\\| (.*)', '\\1', nouns)
	nouns=gsub('(.*) \\|.*', '\\1', nouns)
	rest=gsub('^.*? ([@#;~+-].*)','\\1',nouns)
	nouns=gsub('(^.*?) [@#;~+-].*','\\1',nouns)
	IDs=gsub('(\\d{8} \\d{2} . .{2}).*', '\\1', nouns)
	code1=as.numeric(gsub('\\d{8} (\\d{2}) .*','\\1',IDs))
	nSynonyms=gsub('\\d{8} \\d{2} . (.{2})','\\1',IDs)
	IDs=gsub(' \\d{2} . .{2}','',IDs)
	nouns=gsub('\\d{8} \\d{2} . .{2} (.*)', '\\1', nouns)
	code2=gsub('^.*? (.) .*?$','\\1',nouns)
	nRels=as.numeric(gsub('^.*? . (.*?)$','\\1',nouns))
	nouns=gsub('. \\d{3}$','',nouns)
	nouns=gsub('^\\s|\\s$','', nouns)
	nSynonyms2=nchar(nouns)-nchar(gsub(' \\d ','  ',nouns))+1
	nouns=gsub(' \\d ',', ', nouns)
	#"@"-s are supers in rest
	nSupers=nchar(gsub('[^@]','', rest))
	super=gsub('\\+ \\d{8} \\w .{4} ','', rest)
	super=gsub('[~%#-;!=].? \\d{8} \\w .{4}','', super)
	super=gsub('\\s+$','', super)
	super=gsub('\\s+',' ', super)
	super=gsub('@.? ','',super)
	super=gsub(' n \\d{4}', '', super)
	rest=gsub('@.? \\d{8} \\w .{4}','', rest)
	#"~"-s are subs in rest
	nSubs=nchar(gsub('[^~]','', rest))
	sub=gsub('\\+ \\d{8} \\w .{4} ','', rest)
	sub=gsub('[%#-;!=].? \\d{8} \\w .{4}','', sub)
	sub=gsub('\\s+$','', sub)
	sub=gsub('\\s+',' ', sub)
	sub=gsub('~.? ','',sub)
	sub=gsub('^\\s','',sub)
	sub=gsub(' n \\d{4}', '', sub)
	rest=gsub('\\s?~.? \\d{8} \\w .{4}','', rest)
	nouns=data.frame(ID=as.numeric(IDs), noun=nouns, nSupers=nSupers, super=super, nSubs=nSubs, sub=sub, nSynonyms=nSynonyms, nSynonyms2=nSynonyms2, def=defs, stringsAsFactors=F)
	nouns[nchar(nouns$super)==9,]$super=gsub(' ', '', nouns[nchar(nouns$super)==9,]$super)
	nouns$ID=as.character(nouns$ID)
	#create IDs that match to super and sub codes
	ff=nchar(nouns$ID)
	nouns$ID[ff==4]=paste('0000',nouns$ID[ff==4], sep='')
	nouns$ID[ff==5]=paste('000',nouns$ID[ff==5], sep='')
	nouns$ID[ff==6]=paste('00',nouns$ID[ff==6], sep='')
	nouns$ID[ff==7]=paste('0',nouns$ID[ff==7], sep='')
	rm(ff)
	#determine depth of embedding ("specification ")
	nouns$spec=999
	#if no super, not embedded
	nouns[nouns$super=='',]$spec=0
	#set maximum depth of embedding to 20 and start with minimal embedding
	for(k in 0:20){
		#single noun may have different super cats
		#for each set of nouns with n super cats
		for (i in 1:max(nouns$nSupers)){
			#isolate subset of nouns with that number of super cats
			ff=nouns[nouns$nSupers==i,]
			#for each super cat of the nouns in this set
			for(j in 1:i){
				#check whether degree of embedding of super cat is maximally low (i.e. k)
				ff2=unlist(strsplit(ff$super, ' '))
				match=ff2[seq(j, length(ff2), i)] %in% nouns[nouns$spec==k,]$ID
				#and assign embedding depth to current subset of that of super cat +1
				if(sum(match)>0){ff[match,]$spec=k+1}
			}
			nouns[nouns$nSupers==i,]$spec=ff$spec
	}	}
	#remove nouns for which embedding could not be determined
	nouns=nouns[nouns$spec<999,]
nouns
}

nouns=WORDNETNOUNS(nouns)

#save preprocessed file
write.csv2(nouns, 'wordnet.csv')


#########
## CGN ##
#########

##download CGN from tst-centrale.org 
#set working directory to /CGN/data/lexicon/freqlists; cf. info.txt for file information
setwd(choose.dir())	

cgn=scan('totalph.frq', what='char',sep='\n', skip=1)
tags=scan('tagalph.frq', what='char',sep='\n')
pos=scan('lemalph.frq', what='char',sep='\n', skip=1)

#develop data frame from cgn
item=gsub('.*\\s(.*?)$','\\1',cgn)
freq=as.numeric(gsub('.*:\\s+(\\d+).*','\\1',cgn))
stoplist=c('.','...','xxx','?')
freq=freq[!item%in%stoplist]
item=item[!item%in%stoplist]
order=order(freq, decreasing=T)
item=item[order]
freq=freq[order]
raw=data.frame(word=item, freq=freq, stringsAsFactors=F)

#develop data frame from tags
tags=tags[-grep('\\(',tags)]
freq=as.numeric(gsub('.*\\s(\\d+)\\s.*','\\1',tags))
tag=gsub('\\d','',tags)
tags=data.frame(freq=freq, tag=tag, stringsAsFactors=F)
tags=tags[order(tags$freq, decreasing=T),]

#develop data frame from pos
pos=pos[grep('\\w\\(', pos)]
lemma=gsub('.*\\s(.*?)$','\\1',pos)
tag=gsub('.*\\s(\\w+)\\(.*','\\1',pos)
tag2=gsub('.*\\s(\\w+\\(.*?\\)).*','\\1',pos)
freq=as.numeric(gsub('.*?\\d+\\s+\\d+\\s+(\\d+)\\s.*', '\\1', pos))
cgn=data.frame(freq=freq, pos=tag, lemma=lemma, stringsAsFactors=F)
cgn$lemma=tolower(cgn$lemma)
#remove mispronunciations etc.
cgn=cgn[-grep('/', cgn$lemma),]; cgn=cgn[cgn$lemma!='ggg',]; cgn=cgn[cgn$lemma!='xxx',] 

#sort data frame cgn
cgn=cgn[order(cgn$pos, cgn$lemma),]
#check for doubles and copy freq info
check1=paste(cgn$pos, cgn$lemma)
check2=check1[2:length(check1)]
check1=check1[1:length(check2)]
doubles=1:nrow(cgn)
doubles=doubles[check1==check2]
#determine total frequency 
test=sum(cgn$freq)
for(i in doubles){
	cgn$freq[i+1]=cgn$freq[i+1]+cgn$freq[i]
}
cgn=cgn[-doubles,]
#check if total frequency is still the same after removal of doubles
sum(cgn$freq)==test
cgn=cgn[order(cgn$freq, decreasing=T),]
cgn$rank=1:nrow(cgn)

#use Enlish POS cats
cgn$pos[cgn$pos=='TSW']='INT'
cgn$pos[cgn$pos=='LID']='ART'
cgn$pos[cgn$pos=='VG']='CON'
cgn$pos[cgn$pos=='VNW']='PRO'
cgn$pos[cgn$pos=='WW']='V'
cgn$pos[cgn$pos=='VZ']='P'
cgn$pos[cgn$pos=='BW']='ADV'
cgn$pos[cgn$pos=='TW']='NUM'

#remove obscure examples
cgn=cgn[!(cgn$pos=='ART'&cgn$freq<500),]
cgn=cgn[!(cgn$pos=='PRO'&cgn$freq<500),]
cgn=cgn[!(cgn$pos=='CON'&cgn$freq<100),]
cgn=cgn[!(cgn$pos=='P'&cgn$freq<10),]

#save preprocessed file
write.csv2(cgn, 'cgn.csv')


#########
## HNC ##
#########

           
##download Full HNC frequency list from http://corpus.nytud.hu/mnsz/index_eng.html (use link to META-SHARE repository) and save as UTF-8
#load HNC freqlist
hnc=read.delim(file.choose(), header=F, sep='\t')
##REMOVE: hnc=read.delim('HNC/hnc-1.3-wordfreq.txt', header=F, sep='\t')
names(hnc)=c('token', 'morphology', 'type', 'pos', 'subcorpus', 'region', 'first', 'freq')
#use hungarian press subcorpus only 
hnc=hnc[hnc$region=='magy'&hnc$subcorpus=='press',]

#recode "first" column (logical for sentence initial position)
hnc$first=ifelse(hnc$first=='-',0,1)
hnc$id=paste(hnc$token, hnc$morphology, hnc$type, hnc$pos, hnc$subcorpus, hnc$region, hnc$first, sep='-')
hnc$id=tolower(hnc$id)
hnc=hnc[order(hnc$freq, decreasing=T),]
head(hnc)

#remove variation in capitalization
#first make bk
hnc.bk=hnc
hnc=hnc[match(unique(hnc$id), hnc$id),]
freqs=tapply(hnc.bk$freq, hnc.bk$id, sum)
hnc$freq=freqs[match(hnc$id, names(freqs))]
hnc$id=tolower(paste(hnc$token, hnc$morphology, hnc$type, hnc$pos, hnc$subcorpus, hnc$region, sep='-'))
#only proceed if logical test is true
sum(hnc$freq)==sum(hnc.bk$freq)

#add up sentence initial occurences
hnc.bk=hnc
first=hnc[hnc$first==1,]
hnc=hnc[hnc$first==0,]
move=!first$id%in%hnc$id
hnc=rbind(hnc, first[move,])
first=first[!move,]
hnc[hnc$id%in%first$id,]$freq=hnc[hnc$id%in%first$id,]$freq+first[na.omit(match(hnc$id, first$id)),]$freq
rm(first)
#only proceed if logical test is true
sum(hnc$freq)==sum(hnc.bk$freq)

#add up morphosyntactic variants (i.e., generalize over case forms)
hnc.bk=hnc
hnc$id=tolower(paste(hnc$type, hnc$pos, hnc$subcorpus, hnc$region, sep='-'))
freqs=tapply(hnc$freq, hnc$id, sum)
hnc=hnc[match(unique(hnc$id), hnc$id),]
hnc$freq=freqs[match(hnc$id, names(freqs))]
rm(freqs)
#check
sum(hnc$freq)==sum(hnc.bk$freq)

#save preprocessed file
write.csv2(hnc, 'hnc.csv')
